# Supplementary material for: Ambient Ozone Exposure and Pneumothorax Risk After CT-Guided Lung Biopsy
Source: Tomography. 2026 Jul 1;12(7):98. doi: 10.3390/tomography12070098 (PMC13416874; doi:10.3390/tomography12070098)
Supplement: Supplementary file 1 [file tomography-12-00098-s001.zip]

Archive with 1 entries (1 files):
- tomography-4362697-supplementary.pdf
